# Supplementary material for: Temporal trends of particulate matter pollution and its health burden, 1990–2021, with projections to 2036: a systematic analysis for the global burden of disease study 2021
Source: Front Public Health. 2025 Apr 16;13:1579716. doi: 10.3389/fpubh.2025.1579716 (PMC12041061; doi:10.3389/fpubh.2025.1579716)
Supplement: Supplementary file 8 [file Table_1.XLSX]

## Sheet: Sheet1
Table S1. SDI quintiles and location of 204 countries and territories
location	year	SDI	super_region	SDI_Quintile
Afghanistan	2021	0.3372	North Africa and Middle East	Low SDI
Albania	2021	0.70685	Central Europe, eastern Europe, and central Asia	Middle SDI
Algeria	2021	0.659501	North Africa and Middle East	Middle SDI
American Samoa	2021	0.723728	Southeast Asia, east Asia, and Oceania	High-middle SDI
Andorra	2021	0.869444	High income	High SDI
Angola	2021	0.453722	Sub-Saharan Africa	Low SDI
Antigua and Barbuda	2021	0.749887	Latin America and Caribbean	High-middle SDI
Argentina	2021	0.723123	High income	High-middle SDI
Armenia	2021	0.701833	Central Europe, eastern Europe, and central Asia	Middle SDI
Australia	2021	0.844253	High income	High SDI
Austria	2021	0.853837	High income	High SDI
Azerbaijan	2021	0.694851	Central Europe, eastern Europe, and central Asia	Middle SDI
Bahamas	2021	0.805021	Latin America and Caribbean	High-middle SDI
Bahrain	2021	0.753043	North Africa and Middle East	High-middle SDI
Bangladesh	2021	0.492421	South Asia	Low-middle SDI
Barbados	2021	0.746749	Latin America and Caribbean	High-middle SDI
Belarus	2021	0.784485	Central Europe, eastern Europe, and central Asia	High-middle SDI
Belgium	2021	0.853654	High income	High SDI
Belize	2021	0.610229	Latin America and Caribbean	Low-middle SDI
Benin	2021	0.373487	Sub-Saharan Africa	Low SDI
Bermuda	2021	0.821365	Latin America and Caribbean	High SDI
Bhutan	2021	0.473062	South Asia	Low-middle SDI
Bolivia (Plurinational State of)	2021	0.599011	Latin America and Caribbean	Low-middle SDI
Bosnia and Herzegovina	2021	0.723078	Central Europe, eastern Europe, and central Asia	High-middle SDI
Botswana	2021	0.642722	Sub-Saharan Africa	Middle SDI
Brazil	2021	0.653044	Latin America and Caribbean	Middle SDI
Brunei Darussalam	2021	0.810234	High income	High-middle SDI
Bulgaria	2021	0.768151	Central Europe, eastern Europe, and central Asia	High-middle SDI
Burkina Faso	2021	0.285118	Sub-Saharan Africa	Low SDI
Burundi	2021	0.289374	Sub-Saharan Africa	Low SDI
Cabo Verde	2021	0.533535	Sub-Saharan Africa	Low-middle SDI
Cambodia	2021	0.473621	Southeast Asia, east Asia, and Oceania	Low-middle SDI
Cameroon	2021	0.479691	Sub-Saharan Africa	Low-middle SDI
Canada	2021	0.873171	High income	High SDI
Central African Republic	2021	0.309168	Sub-Saharan Africa	Low SDI
Chad	2021	0.240436	Sub-Saharan Africa	Low SDI
Chile	2021	0.771515	High income	High-middle SDI
China	2021	0.72163	Southeast Asia, east Asia, and Oceania	High-middle SDI
Colombia	2021	0.655443	Latin America and Caribbean	Middle SDI
Comoros	2021	0.475979	Sub-Saharan Africa	Low-middle SDI
Congo	2021	0.583075	Sub-Saharan Africa	Low-middle SDI
Cook Islands	2021	0.77911	Southeast Asia, east Asia, and Oceania	High-middle SDI
Costa Rica	2021	0.70034	Latin America and Caribbean	Middle SDI
Croatia	2021	0.798341	Central Europe, eastern Europe, and central Asia	High-middle SDI
Cuba	2021	0.66873	Latin America and Caribbean	Middle SDI
Cyprus	2021	0.835631	High income	High SDI
Czechia	2021	0.82845	Central Europe, eastern Europe, and central Asia	High SDI
Cote d'Ivoire	2021	0.425942	Sub-Saharan Africa	Low SDI
Democratic People's Republic of Korea	2021	0.569855	Southeast Asia, east Asia, and Oceania	Low-middle SDI
Democratic Republic of the Congo	2021	0.38318	Sub-Saharan Africa	Low SDI
Denmark	2021	0.896424	High income	High SDI
Djibouti	2021	0.487958	Sub-Saharan Africa	Low-middle SDI
Dominica	2021	0.746967	Latin America and Caribbean	High-middle SDI
Dominican Republic	2021	0.619388	Latin America and Caribbean	Middle SDI
Ecuador	2021	0.661017	Latin America and Caribbean	Middle SDI
Egypt	2021	0.606787	North Africa and Middle East	Low-middle SDI
El Salvador	2021	0.563775	Latin America and Caribbean	Low-middle SDI
Equatorial Guinea	2021	0.657857	Sub-Saharan Africa	Middle SDI
Eritrea	2021	0.403864	Sub-Saharan Africa	Low SDI
Estonia	2021	0.844918	Central Europe, eastern Europe, and central Asia	High SDI
Eswatini	2021	0.58546	Sub-Saharan Africa	Low-middle SDI
Ethiopia	2021	0.358823	Sub-Saharan Africa	Low SDI
Fiji	2021	0.675052	Southeast Asia, east Asia, and Oceania	Middle SDI
Finland	2021	0.859831	High income	High SDI
France	2021	0.838365	High income	High SDI
Gabon	2021	0.634691	Sub-Saharan Africa	Middle SDI
Gambia	2021	0.409714	Sub-Saharan Africa	Low SDI
Georgia	2021	0.732474	Central Europe, eastern Europe, and central Asia	High-middle SDI
Germany	2021	0.902957	High income	High SDI
Ghana	2021	0.56493	Sub-Saharan Africa	Low-middle SDI
Greece	2021	0.791854	High income	High-middle SDI
Greenland	2021	0.82621	High income	High SDI
Grenada	2021	0.668993	Latin America and Caribbean	Middle SDI
Guam	2021	0.803982	Southeast Asia, east Asia, and Oceania	High-middle SDI
Guatemala	2021	0.539972	Latin America and Caribbean	Low-middle SDI
Guinea	2021	0.336401	Sub-Saharan Africa	Low SDI
Guinea-Bissau	2021	0.35311	Sub-Saharan Africa	Low SDI
Guyana	2021	0.650812	Latin America and Caribbean	Middle SDI
Haiti	2021	0.448278	Latin America and Caribbean	Low SDI
Honduras	2021	0.513037	Latin America and Caribbean	Low-middle SDI
Hungary	2021	0.790755	Central Europe, eastern Europe, and central Asia	High-middle SDI
Iceland	2021	0.876362	High income	High SDI
India	2021	0.575402	South Asia	Low-middle SDI
Indonesia	2021	0.656868	Southeast Asia, east Asia, and Oceania	Middle SDI
Iran (Islamic Republic of)	2021	0.697207	North Africa and Middle East	Middle SDI
Iraq	2021	0.662626	North Africa and Middle East	Middle SDI
Ireland	2021	0.873754	High income	High SDI
Israel	2021	0.809012	High income	High-middle SDI
Italy	2021	0.805774	High income	High-middle SDI
Jamaica	2021	0.683263	Latin America and Caribbean	Middle SDI
Japan	2021	0.871242	High income	High SDI
Jordan	2021	0.725307	North Africa and Middle East	High-middle SDI
Kazakhstan	2021	0.725144	Central Europe, eastern Europe, and central Asia	High-middle SDI
Kenya	2021	0.523768	Sub-Saharan Africa	Low-middle SDI
Kiribati	2021	0.527187	Southeast Asia, east Asia, and Oceania	Low-middle SDI
Kuwait	2021	0.846651	North Africa and Middle East	High SDI
Kyrgyzstan	2021	0.603979	Central Europe, eastern Europe, and central Asia	Low-middle SDI
Lao People's Democratic Republic	2021	0.489136	Southeast Asia, east Asia, and Oceania	Low-middle SDI
Latvia	2021	0.830664	Central Europe, eastern Europe, and central Asia	High SDI
Lebanon	2021	0.744746	North Africa and Middle East	High-middle SDI
Lesotho	2021	0.510393	Sub-Saharan Africa	Low-middle SDI
Liberia	2021	0.352442	Sub-Saharan Africa	Low SDI
Libya	2021	0.725771	North Africa and Middle East	High-middle SDI
Lithuania	2021	0.856484	Central Europe, eastern Europe, and central Asia	High SDI
Luxembourg	2021	0.884429	High income	High SDI
Madagascar	2021	0.400247	Sub-Saharan Africa	Low SDI
Malawi	2021	0.384554	Sub-Saharan Africa	Low SDI
Malaysia	2021	0.742524	Southeast Asia, east Asia, and Oceania	High-middle SDI
Maldives	2021	0.650887	Southeast Asia, east Asia, and Oceania	Middle SDI
Mali	2021	0.26858	Sub-Saharan Africa	Low SDI
Malta	2021	0.801585	High income	High-middle SDI
Marshall Islands	2021	0.574091	Southeast Asia, east Asia, and Oceania	Low-middle SDI
Mauritania	2021	0.498945	Sub-Saharan Africa	Low-middle SDI
Mauritius	2021	0.71826	Southeast Asia, east Asia, and Oceania	High-middle SDI
Mexico	2021	0.664575	Latin America and Caribbean	Middle SDI
Micronesia (Federated States of)	2021	0.587535	Southeast Asia, east Asia, and Oceania	Low-middle SDI
Monaco	2021	0.908263	High income	High SDI
Mongolia	2021	0.617622	Central Europe, eastern Europe, and central Asia	Low-middle SDI
Montenegro	2021	0.795801	Central Europe, eastern Europe, and central Asia	High-middle SDI
Morocco	2021	0.562698	North Africa and Middle East	Low-middle SDI
Mozambique	2021	0.326463	Sub-Saharan Africa	Low SDI
Myanmar	2021	0.533901	Southeast Asia, east Asia, and Oceania	Low-middle SDI
Namibia	2021	0.617565	Sub-Saharan Africa	Low-middle SDI
Nauru	2021	0.625178	Southeast Asia, east Asia, and Oceania	Middle SDI
Nepal	2021	0.433175	South Asia	Low SDI
Netherlands	2021	0.888464	High income	High SDI
New Zealand	2021	0.849442	High income	High SDI
Nicaragua	2021	0.523958	Latin America and Caribbean	Low-middle SDI
Niger	2021	0.168073	Sub-Saharan Africa	Low SDI
Nigeria	2021	0.503391	Sub-Saharan Africa	Low-middle SDI
Niue	2021	0.726222	Southeast Asia, east Asia, and Oceania	High-middle SDI
North Macedonia	2021	0.75063	Central Europe, eastern Europe, and central Asia	High-middle SDI
Northern Mariana Islands	2021	0.771535	Southeast Asia, east Asia, and Oceania	High-middle SDI
Norway	2021	0.916133	High income	High SDI
Oman	2021	0.773392	North Africa and Middle East	High-middle SDI
Pakistan	2021	0.504029	South Asia	Low-middle SDI
Palau	2021	0.754047	Southeast Asia, east Asia, and Oceania	High-middle SDI
Palestine	2021	0.631012	North Africa and Middle East	Middle SDI
Panama	2021	0.708865	Latin America and Caribbean	Middle SDI
Papua New Guinea	2021	0.417797	Southeast Asia, east Asia, and Oceania	Low SDI
Paraguay	2021	0.635718	Latin America and Caribbean	Middle SDI
Peru	2021	0.662054	Latin America and Caribbean	Middle SDI
Philippines	2021	0.651219	Southeast Asia, east Asia, and Oceania	Middle SDI
Poland	2021	0.812043	Central Europe, eastern Europe, and central Asia	High SDI
Portugal	2021	0.744152	High income	High-middle SDI
Puerto Rico	2021	0.825526	Latin America and Caribbean	High SDI
Qatar	2021	0.846861	North Africa and Middle East	High SDI
Republic of Korea	2021	0.886675	High income	High SDI
Republic of Moldova	2021	0.732215	Central Europe, eastern Europe, and central Asia	High-middle SDI
Romania	2021	0.768454	Central Europe, eastern Europe, and central Asia	High-middle SDI
Russian Federation	2021	0.808536	Central Europe, eastern Europe, and central Asia	High-middle SDI
Rwanda	2021	0.435589	Sub-Saharan Africa	Low SDI
Saint Kitts and Nevis	2021	0.754987	Latin America and Caribbean	High-middle SDI
Saint Lucia	2021	0.67251	Latin America and Caribbean	Middle SDI
Saint Vincent and the Grenadines	2021	0.637196	Latin America and Caribbean	Middle SDI
Samoa	2021	0.593393	Southeast Asia, east Asia, and Oceania	Low-middle SDI
San Marino	2021	0.888005	High income	High SDI
Sao Tome and Principe	2021	0.505414	Sub-Saharan Africa	Low-middle SDI
Saudi Arabia	2021	0.815143	North Africa and Middle East	High SDI
Senegal	2021	0.408054	Sub-Saharan Africa	Low SDI
Serbia	2021	0.792416	Central Europe, eastern Europe, and central Asia	High-middle SDI
Seychelles	2021	0.730151	Southeast Asia, east Asia, and Oceania	High-middle SDI
Sierra Leone	2021	0.358666	Sub-Saharan Africa	Low SDI
Singapore	2021	0.856098	High income	High SDI
Slovakia	2021	0.810611	Central Europe, eastern Europe, and central Asia	High SDI
Slovenia	2021	0.842431	Central Europe, eastern Europe, and central Asia	High SDI
Solomon Islands	2021	0.42936	Southeast Asia, east Asia, and Oceania	Low SDI
Somalia	2021	0.0776881	Sub-Saharan Africa	Low SDI
South Africa	2021	0.679627	Sub-Saharan Africa	Middle SDI
South Sudan	2021	0.278371	Sub-Saharan Africa	Low SDI
Spain	2021	0.769284	High income	High-middle SDI
Sri Lanka	2021	0.701535	Southeast Asia, east Asia, and Oceania	Middle SDI
Sudan	2021	0.54195	North Africa and Middle East	Low-middle SDI
Suriname	2021	0.633666	Latin America and Caribbean	Middle SDI
Sweden	2021	0.88688	High income	High SDI
Switzerland	2021	0.933059	High income	High SDI
Syrian Arab Republic	2021	0.623004	North Africa and Middle East	Middle SDI
Taiwan (Province of China)	2021	0.874747	Southeast Asia, east Asia, and Oceania	High SDI
Tajikistan	2021	0.541511	Central Europe, eastern Europe, and central Asia	Low-middle SDI
Thailand	2021	0.682548	Southeast Asia, east Asia, and Oceania	Middle SDI
Timor-Leste	2021	0.444668	Southeast Asia, east Asia, and Oceania	Low SDI
Togo	2021	0.408534	Sub-Saharan Africa	Low SDI
Tokelau	2021	0.686426	Southeast Asia, east Asia, and Oceania	Middle SDI
Tonga	2021	0.62635	Southeast Asia, east Asia, and Oceania	Middle SDI
Trinidad and Tobago	2021	0.768763	Latin America and Caribbean	High-middle SDI
Tunisia	2021	0.682432	North Africa and Middle East	Middle SDI
Turkmenistan	2021	0.682161	Central Europe, eastern Europe, and central Asia	Middle SDI
Tuvalu	2021	0.576621	Southeast Asia, east Asia, and Oceania	Low-middle SDI
Turkey	2021	0.712693	North Africa and Middle East	High-middle SDI
Uganda	2021	0.423261	Sub-Saharan Africa	Low SDI
Ukraine	2021	0.760774	Central Europe, eastern Europe, and central Asia	High-middle SDI
United Arab Emirates	2021	0.849318	North Africa and Middle East	High SDI
United Kingdom	2021	0.859	High income	High SDI
United Republic of Tanzania	2021	0.446568	Sub-Saharan Africa	Low SDI
United States Virgin Islands	2021	0.821831	Latin America and Caribbean	High SDI
United States of America	2021	0.862448	High income	High SDI
Uruguay	2021	0.719283	High income	High-middle SDI
Uzbekistan	2021	0.662622	Central Europe, eastern Europe, and central Asia	Middle SDI
Vanuatu	2021	0.473101	Southeast Asia, east Asia, and Oceania	Low-middle SDI
Venezuela (Bolivarian Republic of)	2021	0.596513	Latin America and Caribbean	Low-middle SDI
Viet Nam	2021	0.627934	Southeast Asia, east Asia, and Oceania	Middle SDI
Yemen	2021	0.450376	North Africa and Middle East	Low SDI
Zambia	2021	0.505949	Sub-Saharan Africa	Low-middle SDI
Zimbabwe	2021	0.473819	Sub-Saharan Africa	Low-middle SDI
