# Supplementary material for: Temporal trends of particulate matter pollution and its health burden, 1990–2021, with projections to 2036: a systematic analysis for the global burden of disease study 2021
Source: Front Public Health. 2025 Apr 16;13:1579716. doi: 10.3389/fpubh.2025.1579716 (PMC12041061; doi:10.3389/fpubh.2025.1579716)
Supplement: Supplementary file 11 [file Table_4.XLSX]

## Sheet: Sheet1
Table S4. The disease burden attributable to PM2.5 at the national levels.
location_name	AAPC of ASMR (95% CI)	AAPC of ASDR (95% CI)	ASMR in 1990 (95%UI)	ASMR in 2021 (95%UI)	Deaths in 1990 (95%UI)	Deaths in 2021 (95%UI)	ASDR in 1990 (95%UI)	ASDR in 2021 (95%UI)	DALYs in 1990 (95%UI)	DALYs in 2021 (95%UI)
Afghanistan	-1.24 (-1.43 - -1.05)*	-1.88 (-2.10 - -1.66)*	425.79 (331.09-525.36)	288.53 (226.67-352.95)	33050 (24682-41187)	30472 (23818-37714)	13517.28 (9934.27-16895.39)	7566.53 (6042.23-9207.11)	1556953 (1054587-2048999)	1395810 (1039200-1783667)
Albania	-3.79 (-4.56 - -3.01)*	-4.49 (-5.00 - -3.97)*	213.18 (171.31-249.72)	65.81 (42.75-98.38)	3915 (3113-4655)	2645 (1726-3971)	4992.69 (3866.49-5997.47)	1277.5 (853.22-1842.83)	122338 (87501-152721)	49107 (32341-72848)
Algeria	-1.06 (-1.33 - -0.79)*	-1.31 (-1.53 - -1.09)	119.66 (85.33-156.54)	84.38 (58.49-112.67)	11393 (8150-14630)	21600 (14947-28903)	2706.06 (1960.6-3446.19)	1740.92 (1262.61-2262.83)	458030 (317282-615981)	585559 (426598-755184)
American Samoa	0.31 (0.11 - 0.52)*	0.33 (0.02 - 0.65)*	27.58 (0.25-91.9)	28.53 (3.57-61.98)	6 (0-18)	12 (1-26)	737.48 (46.04-2278.27)	791.78 (120.93-1628.53)	221 (20-640)	374 (53-780)
Andorra	-4.67 (-5.14 - -4.20)*	-4.44 (-4.72 - -4.17)*	32.62 (13.48-56.52)	7.42 (4.03-11.67)	16 (7-28)	13 (7-20)	698.65 (317.79-1164.55)	171.59 (93.44-265.44)	374 (163-634)	265 (145-411)
Angola	-2.27 (-2.43 - -2.12)*	-3.08 (-3.20 - -2.95)*	279.33 (211.92-359.03)	136.81 (93.13-186.49)	17928 (12055-23632)	16757 (11532-22677)	9611.48 (6671.43-12389.41)	3662.42 (2569.12-4834.08)	1186197 (737228-1642581)	828832 (556035-1156524)
Antigua and Barbuda	-1.15 (-1.75 - -0.55)*	-1.02 (-1.45 - -0.58)*	60.68 (16.74-119.05)	41.24 (17.31-67.75)	35 (10-68)	38 (16-64)	1445.49 (469.23-2722.35)	1027.6 (499.12-1614.71)	786 (258-1485)	1015 (470-1605)
Argentina	-2.87 (-3.24 - -2.50)*	-3.06 (-3.40 - -2.71)*	71.04 (35.82-109.03)	27.34 (14.1-42.29)	21309 (10802-32598)	15548 (7957-24217)	1754.46 (1001.85-2585.35)	659.77 (373.26-964.98)	559351 (322499-823118)	345946 (193257-520369)
Armenia	-1.61 (-2.11 - -1.10)*	-2.11 (-2.43 - -1.78)*	161.24 (98.24-227.11)	98.04 (70.12-129.04)	3926 (2421-5464)	4158 (2969-5485)	4065.9 (2561.52-5702.01)	2137.51 (1586.27-2747.97)	117243 (74356-163972)	85376 (62527-111181)
Australia	-2.02 (-2.76 - -1.26)*	-1.77 (-3.39 - -0.14)*	16.58 (0.95-43.78)	8.32 (5.1-11.94)	3107 (149-8233)	4250 (2579-6148)	343.82 (38.21-864.02)	188.44 (117.3-264.96)	64405 (6166-165793)	82284 (51526-117574)
Austria	-5.07 (-5.32 - -4.81)*	-4.83 (-5.09 - -4.58)*	65.36 (35.88-99.81)	13.6 (9.78-17.75)	7977 (4361-12236)	2923 (2099-3830)	1307.68 (728.93-1914.05)	292.95 (214.96-376.67)	148983 (81928-222793)	52832 (38336-68263)
Azerbaijan	-1.96 (-2.25 - -1.67)*	-2.70 (-2.89 - -2.52)*	180.65 (95.23-264.64)	100.43 (56.99-149.11)	8927 (4917-13083)	7936 (4461-11807)	5624.37 (3126.38-8347.17)	2427.19 (1509.07-3432.2)	369065 (197866-563024)	213185 (129126-304254)
Bahamas	-1.38 (-1.64 - -1.13)*	-1.31 (-1.54 - -1.09)*	55.09 (11.35-104.82)	35.36 (13.33-62.62)	83 (19-155)	127 (47-227)	1529.39 (405.22-2717.81)	984.84 (395.39-1692.23)	2749 (832-4716)	3831 (1475-6597)
Bahrain	-2.40 (-3.13 - -1.66)*	-2.60 (-2.84 - -2.37)*	317.81 (257.78-368.39)	150.65 (121.4-178.26)	388 (318-446)	747 (597-906)	6495.56 (5311.99-7509.83)	2938.15 (2398.59-3491.32)	13226 (10946-15325)	23817 (19075-28764)
Bangladesh	-1.49 (-2.07 - -0.91)*	-2.49 (-2.80 - -2.17)*	314.69 (263.6-365.6)	190.91 (154-234.9)	222196 (170554-268036)	231602 (184108-286874)	11135.33 (8719.71-13206.55)	5114.68 (4047.16-6317.54)	13042340 (8941220-16535321)	6900921 (5432325-8554048)
Barbados	-1.32 (-1.80 - -0.85)*	-1.06 (-1.62 - -0.51)*	69.55 (22.45-124.1)	46.84 (22.9-72.31)	207 (64-372)	235 (109-365)	1650.46 (699.97-2761.05)	1181.85 (653.5-1778.53)	4496 (1694-7656)	5282 (2705-8022)
Belarus	-2.67 (-3.49 - -1.84)*	-2.88 (-3.77 - -1.99)*	155.36 (87.67-222.71)	68.78 (47.9-94.95)	18884 (10614-27002)	11201 (7797-15479)	3305.19 (1939.73-4645.16)	1389.7 (967.71-1875.18)	401420 (233881-567247)	217779 (151137-294833)
Belgium	-5.32 (-5.66 - -4.98)*	-4.86 (-5.26 - -4.45)*	66.03 (35.52-101.06)	12.04 (8.53-15.82)	10270 (5461-15739)	3306 (2291-4397)	1343.32 (746.41-2012.57)	290.9 (208.13-376.74)	197035 (109822-298251)	64584 (46706-84683)
Belize	-1.42 (-1.93 - -0.91)*	-1.62 (-1.95 - -1.28)*	90.8 (56.62-128.95)	57.91 (31.99-86.69)	104 (69-146)	159 (89-236)	2653.29 (1775.94-3708.8)	1570.01 (924.97-2242.12)	4293 (2835-6045)	4968 (2984-7045)
Benin	-1.05 (-1.20 - -0.90)*	-1.51 (-1.66 - -1.35)*	263.33 (189.48-322.18)	190.04 (148.18-233.31)	9243 (6072-11891)	12802 (9673-16273)	9115.56 (6192.04-11625.01)	5699.63 (4386.53-7158.59)	580326 (349631-781459)	706463 (506538-940914)
Bermuda	-4.60 (-4.94 - -4.27)*	-4.11 (-4.45 - -3.76)*	29.58 (0.33-76.74)	6.88 (1.33-12.91)	17 (0-44)	10 (2-19)	641.7 (32.23-1574.82)	174.99 (39.78-321.56)	383 (14-950)	223 (46-416)
Bhutan	-2.91 (-3.38 - -2.42)*	-3.87 (-4.39 - -3.35)*	234.44 (180.57-293.65)	102.98 (76.08-130.38)	810 (592-1032)	569 (421-725)	8136.6 (6117.88-10295.57)	2652.36 (1932.76-3387.75)	50335 (34669-65810)	15827 (11479-20283)
Bolivia (Plurinational State of)	-3.62 (-3.88 - -3.36)*	-4.30 (-4.55 - -4.06)*	230.38 (163-300.08)	76.15 (51.4-108.98)	9018 (5717-12302)	6002 (4014-8659)	7320.25 (4621.03-10005.62)	1896.38 (1306.1-2660.34)	474224 (256015-679940)	178541 (122404-252371)
Bosnia and Herzegovina	-2.60 (-2.82 - -2.38)*	-2.89 (-3.13 - -2.65)*	210.29 (182.95-237.12)	90.99 (66.89-122.94)	7142 (6246-8008)	5753 (4219-7810)	4837.92 (4262.87-5436.71)	1941.11 (1462.48-2584.21)	184663 (162701-207369)	115375 (85789-155296)
Botswana	-3.41 (-4.42 - -2.39)*	-3.39 (-4.15 - -2.63)*	221.91 (150.98-297.74)	76.57 (45.61-119.19)	1335 (935-1782)	987 (610-1486)	6246.96 (4357.73-8363.41)	2247 (1454.72-3233.5)	64781 (44989-87227)	38698 (24730-55623)
Brazil	-4.24 (-4.51 - -3.96)*	-4.53 (-4.72 - -4.34)*	101.52 (62.33-143.99)	26.45 (15.37-37.5)	85227 (53705-118916)	63603 (36871-90408)	2950.31 (1947.93-4017.49)	707.86 (439.95-969.66)	3273192 (2216207-4448907)	1693619 (1035319-2352528)
Brunei Darussalam	-2.28 (-3.32 - -1.24)*	-1.68 (-2.27 - -1.09)*	30.45 (2.29-74.75)	15.72 (3.42-29.91)	27 (3-65)	40 (9-76)	685.45 (74.42-1630.39)	409.47 (104.21-753.15)	816 (127-1860)	1436 (351-2680)
Bulgaria	-3.19 (-3.72 - -2.65)*	-3.03 (-3.47 - -2.58)*	215.36 (135.99-302.64)	76.82 (58.22-110.9)	19275 (12187-27166)	10832 (8243-15680)	4179.89 (2621.78-5814.56)	1624.43 (1242-2266.89)	430502 (271794-601517)	212662 (161998-301411)
Burkina Faso	-0.83 (-0.96 - -0.70)*	-1.48 (-1.63 - -1.32)*	236.58 (153.84-300.75)	181.71 (136.41-226.36)	18004 (10958-24245)	22912 (16184-29849)	8938.27 (5558.16-11881.75)	5617.53 (4120-7132.49)	1208455 (696318-1679282)	1300389 (870050-1727981)
Burundi	-1.60 (-1.68 - -1.53)*	-1.99 (-2.20 - -1.78)*	337.89 (258.95-419.09)	206.7 (156.88-264.95)	11137 (7749-14044)	11171 (8470-14000)	10593.44 (7731.85-13430.84)	5696.14 (4379.44-7104.28)	615133 (397124-815925)	552510 (390360-708854)
Cabo Verde	-0.55 (-1.02 - -0.08)*	-1.18 (-1.67 - -0.70)*	141.8 (111.84-172.63)	117.76 (84.51-149.18)	388 (305-473)	489 (350-620)	4152.15 (3215.48-5088.34)	2732.83 (1993.1-3483.68)	14271 (10629-18061)	11988 (8680-15390)
Cambodia	-1.38 (-1.46 - -1.29)*	-2.43 (-2.54 - -2.33)*	337.67 (246.45-412.35)	217.45 (168.3-269.66)	22000 (13582-29419)	21819 (16759-27535)	11656.93 (7523.9-15230.71)	5364.64 (4188.91-6821.79)	1340491 (715324-1890021)	687811 (520029-895572)
Cameroon	-0.58 (-0.74 - -0.43)*	-1.05 (-1.11 - -0.98)*	222.48 (164.86-280.35)	186.62 (141.73-246.33)	14296 (10119-19056)	25238 (18809-33432)	7168.01 (5193.74-9352.38)	5199.13 (3919.8-6774.26)	856025 (560693-1206803)	1209277 (846624-1659492)
Canada	-5.71 (-6.18 - -5.24)*	-5.00 (-5.51 - -4.49)*	26.14 (8.05-48.2)	4.16 (1.64-7.23)	8322 (2536-15403)	3263 (1239-5735)	544.5 (174.77-980.81)	109.56 (42.42-188.25)	170899 (52267-309388)	71707 (28327-127709)
Central African Republic	-0.61 (-0.68 - -0.55)*	-0.98 (-1.05 - -0.90)*	385.47 (286.17-477.11)	317.43 (233.68-405.23)	6372 (4309-8491)	7722 (5329-10105)	12821.75 (8981.36-16759.71)	9427.06 (6741.52-12143.36)	394878 (243490-544716)	412196 (269961-556177)
Chad	-0.21 (-0.32 - -0.10)*	-0.67 (-0.81 - -0.54)*	254.11 (178.96-318.18)	236.59 (171.99-303.05)	12603 (8274-16303)	22803 (14929-30599)	9245.15 (6046.53-11832.01)	7494.18 (5239.26-9805.7)	803034 (492396-1091949)	1443609 (900195-1968403)
Chile	-4.18 (-4.55 - -3.80)*	-3.71 (-4.04 - -3.39)*	103.82 (71.93-134.92)	26.84 (18.39-35.35)	9339 (6552-12085)	6916 (4704-9110)	2282.39 (1640.84-2922.91)	678.31 (491.31-863.62)	237974 (170374-302408)	162739 (116514-209024)
China	-3.62 (-4.10 - -3.14)*	-3.93 (-4.22 - -3.65)*	367.58 (317.05-421.27)	125.13 (97.59-157.87)	2236939 (1919876-2568404)	2273438 (1771097-2892737)	8142.7 (6796.79-9441.41)	2436.88 (1919.69-3069.45)	66320219 (53455166-77459839)	46676903 (36578694-59744053)
Colombia	-4.70 (-4.85 - -4.55)*	-4.67 (-4.83 - -4.51)*	102.17 (71.8-129.78)	25.68 (16.62-37.21)	18076 (13062-22519)	14289 (9151-20796)	2787.69 (2051.52-3477.16)	663.35 (434.83-914.46)	685695 (498721-879507)	348431 (230219-479055)
Comoros	-1.60 (-1.74 - -1.46)*	-2.08 (-2.34 - -1.82)*	251.5 (193.8-319.33)	152.95 (117.59-199.12)	764 (561-1003)	705 (545-910)	8874.52 (6674.81-11553.52)	4678.5 (3709.35-5879.27)	48263 (33281-66229)	28346 (22034-36186)
Congo	-1.69 (-1.79 - -1.59)*	-1.95 (-2.06 - -1.84)*	310.02 (241.03-386.13)	183.1 (135.3-232.02)	3386 (2547-4308)	4083 (3007-5338)	8361.19 (6343.28-10600.65)	4540.89 (3442.42-5823.12)	152513 (105818-202529)	148154 (110780-194265)
Cook Islands	-3.19 (-3.42 - -2.95)*	-2.99 (-3.23 - -2.75)*	40.48 (2.5-100.81)	14.74 (0.1-36.14)	5 (0-11)	4 (0-9)	1093.27 (165.45-2633.44)	423.94 (22.52-996.76)	152 (26-356)	103 (4-244)
Costa Rica	-4.13 (-4.61 - -3.64)*	-3.59 (-4.05 - -3.14)*	65.4 (39.66-87.38)	18.12 (12.33-24.91)	1143 (702-1517)	997 (671-1382)	1603.83 (1030-2098.9)	524.32 (363.14-710.53)	34722 (23609-45230)	27153 (18750-37040)
Croatia	-4.07 (-4.63 - -3.51)*	-3.82 (-4.66 - -2.97)*	129.78 (74.52-190.92)	38.99 (29.97-49.92)	6740 (3835-9931)	3797 (2915-4872)	2562.92 (1519.99-3701.68)	789.8 (605.47-990.29)	140574 (81671-204467)	68902 (52815-86794)
Cuba	-1.60 (-2.19 - -1.00)*	-1.42 (-1.95 - -0.89)*	77.92 (33.96-138.23)	46.15 (23.1-72.92)	7454 (3233-13248)	9537 (4757-15072)	1695.66 (776.67-2928)	1043.15 (554.78-1600.75)	168320 (76116-292078)	197416 (103756-305459)
Cyprus	-4.51 (-5.07 - -3.95)*	-4.12 (-4.48 - -3.75)*	111.4 (53.56-177.65)	29.19 (21.78-37.3)	582 (278-923)	502 (374-646)	1823.59 (932.71-2807.88)	535.8 (403.3-688.15)	11718 (6045-17885)	10053 (7458-12950)
Czechia	-4.54 (-4.95 - -4.13)*	-4.51 (-4.87 - -4.14)*	129.69 (70.81-192.23)	31.27 (23.51-39.56)	17306 (9415-25693)	7231 (5416-9141)	2766.05 (1586.61-3995.98)	657.95 (508.87-834.82)	362305 (201420-529158)	138763 (106461-175538)
Cote d'Ivoire	-0.81 (-0.97 - -0.64)*	-1.15 (-1.34 - -0.97)*	253.52 (197.09-313.51)	195.54 (151.81-251.52)	17299 (12030-22675)	25103 (18801-32172)	8419.04 (6130.25-10720.97)	5807.76 (4447.12-7341.08)	1168976 (775107-1571205)	1337283 (969651-1785962)
Democratic People's Republic of Korea	-0.77 (-0.84 - -0.70)*	-0.85 (-0.98 - -0.73)*	312.43 (249.94-383.02)	247.15 (199.46-300.47)	39185 (31038-49019)	72214 (57771-87870)	7028.53 (5564.95-8809.19)	5410.71 (4332.05-6625.6)	1146495 (875364-1475311)	1677311 (1336475-2041584)
Democratic Republic of the Congo	-0.66 (-0.80 - -0.52)*	-1.21 (-1.27 - -1.15)*	277.5 (205.68-347.63)	227.51 (166.27-294.86)	58127 (39749-75519)	78388 (57311-101923)	8460.85 (5963.44-10824.07)	5841.77 (4357.63-7465.07)	3465428 (2114900-4824589)	3378502 (2481785-4405196)
Denmark	-5.77 (-6.25 - -5.28)*	-5.57 (-5.98 - -5.15)*	65.65 (31.88-106)	11.54 (7.22-16.13)	5593 (2691-9064)	1532 (951-2149)	1326.47 (666.06-2120.68)	245.15 (156.95-338.45)	104071 (51045-168355)	27943 (17597-38732)
Djibouti	-1.17 (-1.39 - -0.95)*	-1.65 (-1.90 - -1.40)*	172.71 (124.49-228.35)	122.58 (81.66-172)	318 (216-424)	664 (439-954)	5388.3 (3810.93-7068.33)	3261.49 (2236.27-4580.88)	19439 (12579-26535)	27049 (18675-38162)
Dominica	-2.20 (-2.33 - -2.08)*	-1.60 (-1.73 - -1.47)*	125.45 (80.87-169.98)	62.37 (30.33-96.78)	74 (48-99)	46 (22-73)	2822.54 (1916.4-3748.34)	1692.45 (943.18-2519.37)	1789 (1231-2367)	1193 (619-1822)
Dominican Republic	-2.26 (-2.78 - -1.74)*	-2.29 (-2.60 - -1.99)*	113.42 (80.53-144.26)	54.77 (23.43-91.06)	4578 (3333-5803)	5355 (2304-8884)	3367.06 (2456.61-4244.74)	1619.21 (866.45-2518.46)	214545 (150348-277131)	164517 (88351-255171)
Ecuador	-3.90 (-4.52 - -3.27)*	-3.82 (-4.31 - -3.32)*	112.6 (77.8-143.26)	35.43 (22.43-50.53)	6206 (4367-7931)	5274 (3300-7560)	3018.73 (2170.64-3849.28)	888.69 (583.03-1233.8)	247937 (174033-322066)	142272 (93199-198959)
Egypt	-0.81 (-1.07 - -0.56)*	-1.45 (-1.67 - -1.22)*	316.48 (256.23-377.41)	251.77 (196.73-311.01)	78912 (62650-97178)	115832 (90096-144718)	8020.61 (6368.56-9853.28)	5287.62 (4151.34-6604.02)	3504149 (2418726-4582431)	3313814 (2585145-4157753)
El Salvador	-3.00 (-4.41 - -1.57)*	-3.45 (-4.55 - -2.35)*	121.14 (98.01-142.4)	45.53 (28.7-62.69)	4152 (3297-4945)	3019 (1898-4151)	3551.88 (2817.61-4236.39)	1165.2 (772.53-1594.64)	167541 (122873-211329)	72623 (47968-99425)
Equatorial Guinea	-3.28 (-3.79 - -2.77)*	-3.94 (-4.38 - -3.49)*	324 (238.04-409.78)	112.91 (64.87-174.5)	836 (574-1117)	540 (319-846)	10284.84 (7254.22-13539.76)	2912.21 (1785.48-4491.61)	47564 (30352-66699)	22996 (14013-36009)
Eritrea	-1.25 (-1.36 - -1.15)*	-1.81 (-1.92 - -1.70)*	311.97 (226.21-398.4)	212.33 (152.89-282.04)	5109 (3197-6735)	5591 (3874-7577)	10054.77 (6670.65-13142.62)	5753.23 (4104.96-7672.29)	318740 (185198-434448)	253266 (168025-352964)
Estonia	-8.29 (-9.44 - -7.13)*	-7.90 (-8.70 - -7.09)*	97.36 (41.47-158.44)	7.26 (2.27-13.88)	1877 (789-3066)	227 (70-435)	1983.32 (892.89-3149.7)	166.3 (57.42-303.44)	38230 (16501-61623)	4358 (1471-7973)
Eswatini	-1.29 (-1.47 - -1.11)*	-1.32 (-1.62 - -1.03)*	234.12 (174.38-296.56)	158.84 (92.56-239.79)	810 (569-1060)	831 (486-1286)	6570.49 (4750.9-8440.8)	4362.33 (2622.05-6648.11)	41733 (27756-57071)	32025 (19786-49195)
Ethiopia	-2.53 (-2.66 - -2.40)*	-3.04 (-3.15 - -2.92)*	307.88 (208.93-384.92)	139.8 (109.01-168.49)	109127 (72082-141585)	75996 (60382-92952)	11536.51 (7676.43-14721.99)	4466.33 (3654.84-5364.56)	7342911 (4625732-9751812)	4085794 (3219497-5106987)
Fiji	-1.93 (-2.16 - -1.69)*	-2.03 (-2.28 - -1.78)*	231.27 (153.09-304.67)	128.92 (48.72-213.74)	738 (484-975)	822 (314-1381)	5966.24 (4014.03-7811.9)	3247.26 (1336.98-5256.35)	26152 (17937-34422)	25356 (10426-41511)
Finland	-7.32 (-8.14 - -6.50)*	-6.79 (-7.43 - -6.14)*	25.95 (4.77-52.82)	2.88 (0.43-6.07)	1854 (334-3785)	437 (57-931)	547.04 (110.57-1064.28)	69.37 (12.85-141.04)	37631 (6970-74786)	8208 (1200-17327)
France	-4.84 (-5.19 - -4.49)*	-4.24 (-4.50 - -3.97)*	35.97 (17.48-58.08)	7.67 (5.24-10.59)	31283 (15071-50633)	13399 (9056-18546)	716.73 (358.34-1132.33)	187.05 (127.77-252.48)	571619 (280626-915060)	245599 (168906-330655)
Gabon	-1.02 (-1.36 - -0.68)*	-1.32 (-1.61 - -1.04)*	145.17 (89.45-209.27)	104.18 (66.44-151.51)	879 (568-1234)	934 (593-1381)	4077.62 (2634.66-5677.07)	2651.77 (1752.01-3876.54)	36257 (22942-51118)	32445 (21482-47587)
Gambia	-0.20 (-0.67 - 0.27)	-0.90 (-1.43 - -0.37)*	264.18 (197.81-330.27)	246.02 (184.34-304.79)	1495 (1058-1915)	2524 (1908-3139)	8630.56 (6251.88-11007.34)	6494.15 (4965.68-7997.85)	94509 (64002-125093)	106559 (82577-133792)
Georgia	-2.76 (-3.68 - -1.83)*	-3.26 (-3.91 - -2.59)*	152.61 (74.06-233)	69.09 (43.52-98.1)	8544 (4138-13137)	4338 (2718-6163)	3910.46 (2021.67-5799.45)	1616.16 (1054.85-2214.43)	218055 (110358-325642)	90693 (57879-125621)
Germany	-5.75 (-6.04 - -5.45)*	-5.26 (-5.49 - -5.04)*	71.8 (38.3-111.4)	12.87 (9.07-17.03)	94338 (49801-146728)	29062 (20291-38635)	1433.56 (789.11-2158.29)	295.59 (210.02-391.49)	1758325 (945699-2675030)	544629 (387865-719875)
Ghana	-1.05 (-1.15 - -0.96)*	-1.49 (-1.63 - -1.36)*	258.5 (203.39-321.49)	187.21 (142.02-235.51)	20649 (15523-25896)	29391 (22420-36728)	7967.95 (6133.55-9914.5)	5018.88 (3938.21-6249.64)	1143194 (821030-1501117)	1189052 (913160-1526414)
Greece	-3.54 (-3.89 - -3.19)*	-3.06 (-3.33 - -2.79)*	76.61 (43.19-117.28)	25.42 (19.64-31.76)	10959 (6138-16803)	7560 (5764-9504)	1509.02 (865.97-2235.38)	579.31 (454.53-707.25)	212756 (120147-320102)	132545 (103038-164577)
Greenland	-3.50 (-3.91 - -3.08)*	-3.43 (-3.79 - -3.08)*	29.47 (1.76-77.56)	9.18 (0.53-23.58)	8 (1-21)	5 (0-13)	710.44 (91.13-1778.44)	225.19 (25.9-553.05)	266 (42-632)	145 (12-368)
Grenada	-1.85 (-2.68 - -1.02)*	-1.99 (-2.36 - -1.62)*	124.8 (74.63-184.28)	67.84 (33.24-108.5)	100 (60-146)	66 (32-107)	3231.16 (1989.9-4600.69)	1718.42 (944.32-2606.98)	2542 (1617-3608)	1818 (959-2770)
Guam	-1.70 (-3.11 - -0.26)*	-0.33 (-1.18 - 0.53)	30.05 (0.38-79.35)	18.8 (9.41-28.27)	18 (1-45)	39 (19-60)	706.38 (51.3-1768.31)	649.22 (339.04-964.96)	604 (73-1467)	1274 (674-1885)
Guatemala	-2.79 (-3.44 - -2.13)*	-3.06 (-3.73 - -2.39)*	209.97 (142.6-263.95)	88.24 (58.33-116.4)	9332 (5921-11972)	8763 (5755-11620)	6242.9 (4013.53-7950.27)	2377.93 (1595.36-3196.73)	548697 (340926-722460)	281831 (188113-383264)
Guinea	-0.58 (-0.66 - -0.51)*	-1.55 (-1.71 - -1.40)*	276.75 (196.35-351.97)	229.76 (173.52-296.17)	15338 (9771-20476)	15871 (11401-20839)	11020.5 (6944.29-14782.67)	6777.68 (5010.6-8888.47)	988052 (587172-1389575)	795578 (544477-1093360)
Guinea-Bissau	-0.76 (-0.86 - -0.65)*	-1.40 (-1.52 - -1.27)*	374.49 (283.13-470.05)	296.04 (229.62-361.61)	2255 (1589-2949)	2282 (1728-2826)	12501.57 (9071.06-16290.1)	8039.92 (6189.7-9800.33)	136372 (90983-182235)	111231 (83507-140784)
Guyana	-1.82 (-2.44 - -1.19)*	-1.99 (-2.51 - -1.46)*	178.78 (110.18-264.59)	96.87 (50.72-150.19)	733 (478-1032)	554 (294-855)	5054.35 (3296.7-6969.55)	2722.75 (1497.75-4029.34)	30203 (20479-40589)	18041 (10018-26695)
Haiti	-1.02 (-1.09 - -0.95)*	-1.29 (-1.39 - -1.19)*	373.01 (305.2-444.83)	269.25 (205.42-346.11)	13449 (10520-16670)	17655 (13202-22595)	10946.56 (8575.8-13522.05)	7241.07 (5504.49-9123.74)	659987 (451069-860407)	687552 (509699-868148)
Honduras	-0.06 (-0.44 - 0.32)	-0.93 (-1.38 - -0.48)*	151.01 (124.89-176.48)	148.39 (114.94-185.08)	3637 (2915-4357)	7901 (6139-9911)	4311.16 (3487.4-5135.06)	3252.03 (2569.68-3978.34)	176292 (125991-226293)	212994 (166287-262458)
Hungary	-3.96 (-4.33 - -3.58)*	-3.95 (-4.33 - -3.56)*	137.87 (78.25-208.97)	40.97 (30.16-61.93)	18581 (10439-28378)	8563 (6286-12910)	3156.98 (1886.14-4649.67)	917.27 (681.75-1326.33)	419464 (245569-630967)	172636 (127744-251683)
Iceland	-5.77 (-6.08 - -5.46)*	-5.42 (-5.70 - -5.15)*	15.53 (1.33-34.88)	2.86 (0.57-6.19)	47 (4-106)	19 (4-41)	318.67 (45.65-708.49)	65.56 (15.23-135.76)	907 (118-2031)	370 (76-782)
India	-1.03 (-1.69 - -0.37)*	-1.63 (-1.91 - -1.36)*	257.67 (215.35-296.11)	191.35 (161.02-220.14)	1308971 (1067723-1518275)	1995558 (1679989-2304834)	8748.77 (7063.36-10170.82)	5349.47 (4503.74-6173.93)	67348077 (50893602-81004722)	60941687 (51445179-70020271)
Indonesia	-1.89 (-2.12 - -1.66)*	-2.56 (-2.76 - -2.35)*	203.82 (162.16-240.79)	115.69 (81.82-154.07)	195679 (158618-230428)	218086 (154065-293111)	6156.45 (5028.97-7228.74)	2830.28 (2096.15-3669.67)	8458988 (6716929-10069283)	6522734 (4799001-8578958)
Iran (Islamic Republic of)	-2.06 (-2.38 - -1.74)*	-2.65 (-2.82 - -2.47)*	139.2 (112.55-163.62)	74.16 (59.84-87.38)	33345 (27454-39123)	49569 (40093-58244)	3663.56 (3047.33-4296.81)	1612.37 (1335.78-1864.42)	1455218 (1179812-1780143)	1200851 (994682-1393248)
Iraq	-0.53 (-0.95 - -0.10)*	-1.26 (-1.46 - -1.06)*	184.23 (141.31-233.04)	151.39 (112.44-193.01)	17645 (13711-21611)	28983 (21286-37643)	5279.32 (4101.33-6440.01)	3509.68 (2639.74-4449.24)	770699 (579657-990227)	880910 (664003-1127945)
Ireland	-6.49 (-6.66 - -6.31)*	-6.15 (-6.45 - -5.84)*	57.93 (23.82-99.59)	7.12 (3.75-11.01)	2280 (936-3912)	596 (314-921)	1135.22 (469.11-1909.59)	154.89 (83.41-235.12)	44998 (18505-76064)	11690 (6255-17771)
Israel	-4.23 (-4.62 - -3.84)*	-3.83 (-4.24 - -3.42)*	70.4 (41.3-103.32)	19.3 (15.22-23.34)	3198 (1880-4673)	2649 (2070-3219)	1448.91 (878.83-2038.05)	438.99 (351.35-538.45)	68913 (41901-96660)	54331 (43824-66324)
Italy	-4.37 (-4.79 - -3.95)*	-4.35 (-4.76 - -3.93)*	64.1 (38.15-92.82)	15.73 (11.97-19.59)	55540 (32741-80641)	29416 (22060-37155)	1331.71 (842.48-1845.47)	334.7 (263.16-414.51)	1090146 (659303-1542684)	490879 (379570-611855)
Jamaica	-1.89 (-2.43 - -1.35)*	-2.03 (-2.44 - -1.62)*	93.56 (66.35-119)	45.06 (27.13-65.72)	1797 (1289-2282)	1433 (845-2096)	2551.36 (1876.04-3218.93)	1224.86 (760.16-1741.83)	52820 (39180-66931)	34658 (21628-49611)
Japan	-3.03 (-3.27 - -2.79)*	-2.11 (-2.29 - -1.93)*	25.27 (5.43-53.59)	9.91 (5.41-14.85)	38767 (8232-82252)	49340 (26188-75321)	513.07 (122.05-1052.14)	268.15 (155.31-387.92)	810583 (180179-1683068)	931225 (527738-1373171)
Jordan	-1.73 (-2.57 - -0.89)*	-1.76 (-2.17 - -1.35)*	99.33 (76.54-123.2)	61.66 (46.45-78.65)	1366 (1048-1710)	3568 (2654-4594)	2578.72 (2032.79-3173.15)	1586.54 (1193.47-1999.73)	61152 (43089-81875)	124114 (92241-157367)
Kazakhstan	-1.14 (-1.57 - -0.71)*	-1.80 (-2.19 - -1.41)*	129.37 (58.65-213.95)	91.16 (64.96-121.81)	14946 (6727-24795)	12936 (9259-17209)	3288.15 (1626.48-5341.97)	1862.89 (1347.72-2425.57)	446353 (230693-733153)	312382 (226701-405444)
Kenya	-0.17 (-0.26 - -0.07)*	-0.84 (-0.93 - -0.76)*	153.69 (104.95-196.3)	146.26 (107.49-185.07)	20155 (13646-26005)	29846 (22869-36861)	5033.86 (3527.06-6393.84)	3862.44 (3009.31-4680.96)	1260243 (834379-1697894)	1218045 (954210-1479975)
Kiribati	-1.31 (-1.40 - -1.23)*	-1.57 (-1.66 - -1.48)*	325.78 (265-388.61)	219.05 (170.88-279.63)	122 (99-147)	135 (102-178)	9401.9 (7679.49-11314.5)	5832.43 (4465.12-7612.48)	5353 (4075-6605)	4918 (3729-6526)
Kuwait	-1.60 (-3.16 - -0.01)*	-1.39 (-2.87 - 0.11)	115.47 (92.51-136.27)	70.95 (52.33-91.77)	630 (514-747)	1765 (1319-2276)	2907.38 (2386.02-3407.4)	1851.82 (1425.8-2301.71)	23727 (18723-28113)	61198 (46798-76217)
Kyrgyzstan	-1.71 (-2.27 - -1.15)*	-2.37 (-2.72 - -2.01)*	234.35 (171.98-295.56)	135.59 (103.25-168.29)	6977 (4996-9010)	5377 (4101-6688)	6329.06 (4558.95-8361.7)	3016.51 (2321.13-3711.22)	247277 (163755-344188)	148866 (114453-184274)
Lao People's Democratic Republic	-2.08 (-2.13 - -2.03)*	-2.90 (-2.98 - -2.82)*	437.42 (345.15-539.39)	228.68 (157.34-291.54)	11718 (8292-15425)	9173 (6401-11801)	14553.57 (10475.42-19003.73)	5834.81 (4130.73-7552.19)	648666 (388423-901447)	313534 (224654-411594)
Latvia	-5.07 (-5.66 - -4.47)*	-4.77 (-5.85 - -3.67)*	160.07 (92.07-226.98)	34.78 (23.24-50.71)	5522 (3162-7837)	1571 (1049-2300)	3310.8 (1960.94-4672.41)	738.84 (499.21-1044.84)	112930 (65795-160151)	28657 (19256-41262)
Lebanon	-2.12 (-2.41 - -1.84)*	-2.13 (-2.39 - -1.88)*	81.82 (54.62-116.06)	43.91 (28.94-61.16)	1610 (1090-2264)	2850 (1863-3976)	2087.4 (1436.57-2908.19)	1102.44 (739.54-1483.87)	51886 (35760-73222)	65825 (43902-89531)
Lesotho	0.64 (0.34 - 0.94)*	0.27 (0.06 - 0.48)*	201.85 (150.25-254.56)	238.48 (175.85-308.26)	2039 (1483-2541)	2454 (1756-3192)	6484.83 (4663.22-8102.65)	7007.01 (5126.66-9041.75)	100423 (67884-131659)	95088 (68425-123175)
Liberia	-1.01 (-1.22 - -0.80)*	-2.13 (-2.42 - -1.85)*	272.78 (202.51-339.91)	204.63 (158.63-265.33)	5532 (3632-7397)	4593 (3433-6030)	10621.59 (7124.76-14129.21)	5723.55 (4363.08-7407.31)	367655 (213975-515302)	219238 (160549-297246)
Libya	0.31 (-0.33 - 0.95)	0.03 (-0.75 - 0.82)	89.4 (65.21-117.95)	98.89 (71.64-134.04)	1804 (1360-2368)	4455 (3214-6110)	2407.42 (1822.66-3111.88)	2485.8 (1851.23-3297.7)	70590 (51608-92332)	132052 (98393-176810)
Lithuania	-4.91 (-5.81 - -4.00)*	-4.96 (-5.94 - -3.97)*	116.7 (60.69-175.65)	26.14 (16.21-36.94)	5109 (2647-7706)	1729 (1066-2449)	2391.26 (1294.7-3574.95)	530.82 (331.44-739.76)	103690 (55369-155590)	30185 (18644-42503)
Luxembourg	-6.30 (-6.73 - -5.87)*	-5.89 (-6.25 - -5.53)*	56.01 (25.44-90.72)	7.4 (4.28-10.63)	296 (133-480)	87 (49-125)	1105.28 (514.3-1767.25)	168.97 (102.94-242.9)	5751 (2624-9232)	1748 (1045-2501)
Madagascar	-0.60 (-0.76 - -0.43)*	-1.12 (-1.25 - -0.99)*	302.7 (236.1-358.82)	247.94 (188.33-311.29)	21083 (14686-26022)	27600 (20949-34309)	9626.97 (6853.75-11745.28)	6804.67 (5256.83-8379.48)	1180438 (758686-1547024)	1289159 (972534-1618964)
Malawi	-0.65 (-0.81 - -0.50)*	-1.51 (-1.68 - -1.33)*	247.52 (176.43-309.14)	200.68 (155.99-246.83)	17592 (11146-23172)	15876 (12062-19914)	9029.87 (5921.51-11592.26)	5620.3 (4362.75-6972.54)	1201524 (708047-1649412)	735612 (542525-950339)
Malaysia	-2.15 (-2.38 - -1.93)*	-2.08 (-2.43 - -1.73)*	116.64 (58.63-176.38)	61.44 (41.89-82.63)	10359 (5447-15391)	15239 (10461-20437)	2916.2 (1578.38-4243.8)	1449.76 (1038.48-1913.35)	319981 (181097-453664)	404527 (288020-532452)
Maldives	-7.05 (-7.42 - -6.68)*	-7.44 (-7.72 - -7.16)*	260.86 (198.44-310.3)	27.41 (15.72-42.19)	252 (198-301)	77 (44-118)	7227.05 (5625.44-8524.82)	673.06 (410.13-1001.7)	12417 (9202-15761)	2280 (1376-3381)
Mali	-0.92 (-1.06 - -0.78)*	-1.28 (-1.42 - -1.15)*	248.92 (195.49-297.92)	186.55 (146.86-229.92)	17614 (13323-21667)	26227 (20225-32433)	9436.88 (7239.64-11467.57)	6294.19 (4976.15-7695.84)	1202722 (877276-1503657)	1680563 (1235339-2166135)
Malta	-4.61 (-5.48 - -3.73)*	-4.06 (-4.75 - -3.36)*	64.82 (29.91-101.31)	16.66 (11.97-21.95)	257 (118-405)	181 (128-240)	1310.64 (648.11-1992.41)	391.82 (282.34-518.36)	5315 (2526-8167)	3517 (2549-4630)
Marshall Islands	-0.88 (-1.17 - -0.59)*	-0.83 (-1.03 - -0.63)*	234.53 (170.39-313.81)	182.75 (126.53-262.1)	37 (27-49)	52 (34-77)	5984.82 (4394.81-7979.59)	4745.1 (3181.71-6891.88)	1398 (986-1927)	1859 (1230-2753)
Mauritania	-1.52 (-1.59 - -1.46)*	-1.99 (-2.06 - -1.93)*	267.4 (208.47-327.55)	170.03 (129.83-215.43)	3372 (2563-4162)	3683 (2852-4652)	8092.1 (6170.99-9978.29)	4416.75 (3479.07-5526.86)	172174 (126429-217236)	144219 (111179-178658)
Mauritius	-2.54 (-2.94 - -2.14)*	-2.07 (-2.51 - -1.62)*	54.13 (25.09-84.18)	24.55 (9.3-42.37)	347 (170-537)	419 (152-729)	1372.26 (737.74-2119.71)	697.65 (283.47-1164.97)	10692 (5710-16640)	11700 (4496-20476)
Mexico	-2.86 (-3.27 - -2.45)*	-2.97 (-3.36 - -2.57)*	102.28 (68.89-132.52)	41.6 (28.74-58.65)	43546 (30821-55732)	48037 (33318-67962)	2766.97 (1979.79-3546.84)	1068.2 (770.55-1466.27)	1843882 (1279521-2418772)	1304387 (933741-1796200)
Micronesia (Federated States of)	-2.05 (-2.11 - -1.99)*	-2.17 (-2.25 - -2.10)*	335.14 (264.56-409.42)	178.41 (119.81-256.44)	158 (122-196)	109 (71-158)	8809.91 (6832-10886.81)	4509.39 (2992.34-6491.53)	5738 (4202-7443)	3495 (2298-5094)
Monaco	-1.82 (-2.23 - -1.41)*	-1.57 (-1.99 - -1.14)*	22.69 (3.95-45.8)	12.58 (6.48-19.74)	18 (3-36)	14 (7-22)	470.86 (90.38-916.13)	283.6 (153.69-432.76)	311 (54-619)	259 (135-397)
Mongolia	-2.96 (-3.17 - -2.74)*	-3.69 (-3.98 - -3.39)*	305.84 (250.83-366.09)	130.2 (92.09-173.79)	3672 (2727-4613)	2355 (1706-3145)	8883.35 (6455.19-11208.98)	2949.22 (2148.69-3870.18)	169790 (91321-238005)	71067 (50619-92886)
Montenegro	-0.93 (-1.32 - -0.54)*	-1.63 (-1.92 - -1.35)*	126.21 (75.02-177.64)	95.87 (66.45-160.64)	730 (436-1032)	822 (571-1377)	2938.53 (1935.3-4009.61)	1762.08 (1254.7-2884.59)	17526 (11437-24046)	16063 (11357-26496)
Morocco	-1.36 (-1.55 - -1.18)*	-2.00 (-2.12 - -1.89)*	144.64 (111.28-178.39)	94.37 (66.63-121.18)	21989 (17077-27512)	27798 (19775-36094)	4175.52 (3208.79-5265.34)	2227.92 (1607.23-2858.26)	903871 (649116-1204380)	741589 (531362-958622)
Mozambique	-0.29 (-0.44 - -0.14)*	-1.07 (-1.25 - -0.89)*	240.81 (181.44-295.24)	218.99 (166.19-276.45)	23362 (16318-30546)	28521 (21345-35767)	8832.9 (6267.4-11495.79)	6324.6 (4886.58-7820.42)	1516485 (995657-2080898)	1439122 (1045227-1840962)
Myanmar	-1.86 (-1.93 - -1.80)*	-2.57 (-2.65 - -2.49)*	430.5 (344.49-524.73)	241.86 (185.46-303.41)	101130 (76296-124948)	100430 (76013-127276)	13430.95 (9799.79-16871.69)	6029.14 (4725.27-7458.18)	4508091 (2901498-6025706)	2882176 (2235517-3592834)
Namibia	-1.96 (-2.13 - -1.78)*	-2.20 (-2.36 - -2.04)*	227.21 (158.77-295.26)	122.37 (71.59-190.79)	1546 (1094-1977)	1493 (885-2322)	6316.22 (4517.67-8059.92)	3175.88 (1959.76-4853.47)	72286 (50220-93119)	52302 (32564-81237)
Nauru	-0.17 (-0.44 - 0.10)	-0.21 (-0.47 - 0.04)	43.2 (0.53-150.58)	42.79 (6.59-92.99)	2 (0-6)	2 (0-5)	1211.25 (64.65-3962)	1173.51 (198.52-2596.77)	80 (7-245)	84 (17-182)
Nepal	-1.21 (-1.30 - -1.11)*	-2.22 (-2.29 - -2.14)*	331.91 (261.47-406.5)	231.47 (189.75-282.8)	42073 (30663-52869)	46556 (38060-57038)	11355.85 (8349.27-14177.73)	5726.96 (4707-6845.63)	2486504 (1631816-3269982)	1379478 (1121461-1668086)
Netherlands	-5.05 (-5.40 - -4.71)*	-4.99 (-5.42 - -4.57)*	63.81 (34.07-97.07)	13.26 (9.53-17.29)	12916 (6875-19752)	5144 (3692-6755)	1338.06 (735.04-1993.34)	288.36 (209.88-373.47)	257860 (139169-388081)	96580 (69781-125689)
New Zealand	-2.66 (-3.36 - -1.95)*	-2.83 (-3.52 - -2.13)*	15.63 (0.66-45.54)	6.8 (2.95-11.08)	596 (21-1746)	614 (261-1001)	339.14 (35.1-937.19)	156.9 (71.88-250.06)	12828 (1155-35884)	12374 (5367-19990)
Nicaragua	-2.13 (-2.59 - -1.66)*	-2.77 (-3.25 - -2.29)*	107.72 (87.73-123.77)	57.12 (43.72-71.64)	2385 (1845-2896)	2485 (1912-3114)	3548.91 (2826.68-4232.57)	1536.05 (1207.76-1926.8)	136798 (93905-176995)	78299 (61835-98461)
Niger	-1.18 (-1.32 - -1.04)*	-2.30 (-2.52 - -2.08)*	283.7 (179.8-364.6)	195.95 (143.6-253.83)	20251 (9722-29235)	24624 (16351-33261)	12059.5 (6230.26-16949.69)	5952.05 (4191.27-7847.32)	1544167 (681348-2287637)	1536917 (978417-2118014)
Nigeria	-1.44 (-1.59 - -1.30)*	-1.82 (-1.88 - -1.76)*	244.74 (184.9-298.52)	156.65 (122.16-190.8)	177449 (119572-226830)	206012 (156870-259212)	9455.13 (6393.48-12142.24)	5371.2 (4145.15-6714.04)	11516990 (6906385-15471083)	12797073 (9361249-16639381)
Niue	-3.90 (-4.09 - -3.71)*	-3.35 (-3.56 - -3.15)*	111.08 (46.14-179.51)	32.43 (4.39-68.1)	3 (1-4)	1 (0-1)	2760.72 (1212.22-4393.42)	955.4 (215.14-1925.01)	61 (27-98)	18 (3-38)
North Macedonia	-1.72 (-2.25 - -1.20)*	-2.56 (-2.87 - -2.26)*	221.82 (159.1-274.64)	132.59 (101.37-170.7)	3639 (2607-4501)	3251 (2448-4252)	5156.02 (3777.15-6267.08)	2391.46 (1876.91-3039.94)	91015 (66699-110823)	68127 (52249-87382)
Northern Mariana Islands	-0.22 (-0.99 - 0.57)	-0.08 (-0.53 - 0.37)	36.09 (0.55-96.66)	33.68 (16.67-52.75)	5 (0-14)	14 (7-22)	899.21 (67.39-2312.22)	851.1 (437.74-1309.64)	208 (27-533)	436 (220-685)
Norway	-6.84 (-7.69 - -5.98)*	-6.49 (-7.19 - -5.79)*	32.73 (10.52-58.42)	3.94 (1.55-6.89)	2422 (770-4343)	458 (174-816)	675.4 (229.44-1177.9)	89 (38.16-151.1)	44706 (14557-79126)	8672 (3446-15038)
Oman	-1.70 (-2.22 - -1.18)*	-2.18 (-2.66 - -1.69)*	184.61 (128.46-247.39)	109.53 (80.26-138.5)	1287 (909-1697)	1594 (1173-2048)	4663.91 (3335.29-6100.75)	2383.54 (1798.88-3020.87)	52239 (36941-69433)	51436 (38948-65124)
Pakistan	-0.44 (-0.66 - -0.21)*	-0.86 (-1.10 - -0.61)*	233.18 (192.54-271.58)	206.49 (170.47-252.71)	174114 (142324-205800)	250887 (210161-301849)	8052.58 (6606.84-9558.26)	6278.18 (5311.62-7405.54)	9624371 (7249109-11919087)	11323036 (9263349-13555534)
Palau	-0.20 (-1.23 - 0.84)	-0.26 (-1.26 - 0.76)	36.02 (0.94-93.49)	33.09 (3.71-68.14)	3 (0-8)	6 (1-12)	974.74 (64.13-2363.41)	879.88 (140.16-1763.23)	106 (8-256)	185 (22-371)
Palestine	-1.61 (-2.12 - -1.10)*	-1.75 (-2.19 - -1.31)*	153.49 (110.31-199.3)	102.89 (73.5-131.04)	1337 (965-1713)	1978 (1425-2533)	3457.49 (2516.14-4440.5)	2175.54 (1621.26-2747.36)	48981 (33506-65037)	57775 (43849-73578)
Panama	-4.34 (-5.10 - -3.57)*	-3.98 (-4.59 - -3.36)*	66.99 (40.73-90.09)	17.69 (9.97-26.73)	989 (614-1319)	796 (444-1210)	1751.87 (1135.32-2303.86)	521.37 (313.94-790.88)	31633 (21216-41645)	22348 (13390-33871)
Papua New Guinea	-0.70 (-0.76 - -0.64)*	-0.89 (-0.97 - -0.81)*	375.86 (291.86-473.1)	302.69 (230.47-381.61)	6847 (5127-8760)	13786 (10445-17459)	10482.18 (8055.44-13322.15)	7890.02 (6079.44-9805.55)	332272 (212812-442106)	576737 (443948-732303)
Paraguay	-3.03 (-3.25 - -2.81)*	-3.25 (-3.43 - -3.08)*	107.39 (71.16-137.38)	41.7 (16.28-71.58)	2577 (1793-3227)	2291 (904-3942)	2934.27 (2089.63-3709.75)	1068.69 (467.87-1728.13)	98087 (70448-128044)	62848 (27540-101939)
Peru	-3.22 (-3.79 - -2.64)*	-4.40 (-5.30 - -3.50)*	133.58 (91.86-170.22)	45.03 (28.28-63.76)	19590 (13108-25145)	15123 (9470-21435)	4569.19 (3047.5-5908.34)	1180.4 (808.86-1659.97)	966317 (585831-1304824)	398817 (271825-559672)
Philippines	-1.47 (-1.73 - -1.20)*	-1.55 (-1.74 - -1.37)*	213.4 (172.15-252.3)	136.82 (101.14-175.02)	62006 (48182-74467)	98137 (73279-125520)	5864.1 (4595.82-7031.84)	3541.4 (2726.98-4450.99)	2891686 (2037921-3624010)	3077136 (2367177-3832243)
Poland	-4.37 (-4.76 - -3.98)*	-4.40 (-4.77 - -4.04)*	166.53 (112.72-215.88)	43.76 (33.77-55.86)	67528 (45536-87829)	33404 (25685-42671)	3726.38 (2608.63-4769.77)	965.51 (771.43-1205.38)	1533342 (1064085-1983297)	669166 (531476-841461)
Portugal	-5.78 (-6.70 - -4.84)*	-5.20 (-6.15 - -4.24)*	51.66 (21.03-87.25)	7.65 (4.27-11.57)	6418 (2565-10875)	2284 (1243-3468)	1021.15 (448.53-1650.12)	183.93 (104.27-278.4)	128061 (53610-212295)	42955 (24225-65328)
Puerto Rico	-2.51 (-3.10 - -1.92)*	-1.67 (-2.23 - -1.12)*	14.88 (0.33-45.35)	5.99 (1.67-10.52)	499 (10-1520)	479 (125-848)	373.45 (22.37-1025.67)	195.28 (59.02-347.43)	12912 (722-35995)	11704 (2980-21310)
Qatar	-3.24 (-4.30 - -2.16)*	-3.06 (-3.62 - -2.49)*	296.19 (240.44-354.1)	108.69 (79.87-136.71)	213 (171-258)	562 (409-735)	5899.72 (4790.78-7043.87)	2272.76 (1714.69-2829.33)	8137 (6477-9875)	23966 (17860-30529)
Republic of Korea	-3.49 (-3.87 - -3.11)*	-2.96 (-3.12 - -2.80)*	82.55 (37.21-136.62)	28.13 (19.31-36.92)	17852 (7999-29417)	25483 (17516-33517)	1753.87 (831.66-2815.89)	681.66 (502.93-862.98)	491369 (237274-781723)	603458 (440103-762880)
Republic of Moldova	-4.82 (-5.10 - -4.54)*	-4.54 (-4.96 - -4.12)*	272.74 (216.57-323.64)	64.09 (41.74-89.94)	9626 (7634-11408)	3806 (2467-5359)	5826.68 (4652.5-6942.27)	1486.7 (981.94-2053.75)	235403 (187082-279741)	82703 (54092-115197)
Romania	-4.13 (-4.68 - -3.57)*	-4.10 (-4.54 - -3.66)*	176.34 (103.9-249.26)	48.37 (35.49-66.69)	39994 (23463-56559)	19134 (13950-26566)	3929.86 (2425.03-5565.15)	1067.43 (788.2-1437.14)	936590 (564104-1327792)	370376 (275934-502184)
Russian Federation	-4.05 (-5.42 - -2.67)*	-4.01 (-5.31 - -2.69)*	136.69 (67.6-207.7)	38.85 (23.58-59.39)	212853 (104435-323563)	92835 (56186-142127)	2924.94 (1546.01-4334.22)	839 (511.86-1255.56)	4793333 (2464511-7183744)	1918416 (1156546-2891892)
Rwanda	-2.38 (-2.51 - -2.25)*	-3.05 (-3.27 - -2.84)*	369.93 (281.88-456.66)	175.86 (131.81-226.51)	15325 (10175-20208)	10253 (7434-13096)	12105.49 (8332.28-15730.21)	4610 (3397.23-5802.77)	913628 (543640-1267854)	420012 (301421-530367)
Saint Kitts and Nevis	-3.04 (-3.62 - -2.46)*	-2.94 (-3.38 - -2.49)*	55.26 (15.1-103.97)	17.5 (6.77-29.54)	20 (6-38)	9 (4-16)	1328.47 (426.53-2397.8)	459.92 (187.21-757.13)	504 (172-889)	278 (109-465)
Saint Lucia	-3.15 (-3.70 - -2.60)*	-2.54 (-2.88 - -2.19)*	137.29 (79.51-199.11)	50.79 (24.74-79.34)	106 (63-153)	112 (53-175)	3055.63 (1873.84-4343.57)	1409.13 (774.78-2061.21)	2963 (1908-4181)	2884 (1512-4314)
Saint Vincent and the Grenadines	-2.05 (-2.40 - -1.70)*	-1.99 (-2.40 - -1.58)*	124.35 (75.54-180.45)	63.04 (27.59-99.66)	85 (53-123)	79 (35-126)	2969.09 (1908.6-4260.95)	1585.15 (841.22-2388.2)	2378 (1572-3329)	2031 (1041-3102)
Samoa	-1.14 (-1.21 - -1.07)*	-1.15 (-1.28 - -1.03)*	277.98 (225.39-331.32)	196.33 (132.53-260.87)	217 (174-261)	252 (171-338)	6803.61 (5439.34-8223.65)	4777.26 (3348.6-6364.99)	7330 (5548-9327)	7399 (5144-9853)
San Marino	-5.13 (-5.63 - -4.62)*	-4.18 (-4.39 - -3.97)*	27.62 (11.09-47.28)	5.92 (3.04-9.87)	10 (4-17)	6 (3-10)	570.43 (248.11-941.31)	157.55 (83.49-260.24)	188 (76-319)	115 (60-190)
Sao Tome and Principe	-1.38 (-1.73 - -1.03)*	-2.12 (-2.32 - -1.93)*	232.5 (176.05-285.25)	151.69 (117.23-188.01)	180 (127-229)	144 (110-180)	7018.73 (4938.87-8981.31)	3583.27 (2775.98-4415.41)	8445 (5387-11326)	4521 (3386-5696)
Saudi Arabia	-0.80 (-0.98 - -0.61)*	-1.06 (-1.26 - -0.86)*	170.29 (125.68-224.13)	135.62 (105.69-167.38)	10070 (7474-13174)	21494 (15995-27495)	4309.48 (3176.9-5559.98)	3177.46 (2460.09-3958.21)	411129 (291980-544177)	764225 (563389-982448)
Senegal	-0.71 (-0.90 - -0.52)*	-1.33 (-1.66 - -1.01)*	241.57 (194.5-288.48)	196.47 (151.52-244.53)	11660 (8717-14413)	15209 (11858-18695)	7923.49 (6093.58-9645.29)	5280.08 (4146.31-6435.17)	689772 (475137-887704)	619414 (473991-769415)
Serbia	-3.11 (-3.56 - -2.67)*	-3.18 (-3.70 - -2.65)*	252.55 (160.92-334.48)	91.52 (68.34-124.08)	20944 (13348-27654)	15673 (11666-21274)	5087.71 (3503.62-6568.19)	1827.93 (1398.64-2416.05)	472967 (316104-612848)	293094 (222270-389439)
Seychelles	-1.19 (-2.10 - -0.26)*	-1.24 (-2.04 - -0.44)*	30.17 (9.36-54.25)	20.79 (7.7-37.56)	17 (5-31)	21 (8-38)	795.88 (317.65-1364.78)	589.2 (246.6-1011.58)	480 (200-821)	643 (255-1123)
Sierra Leone	-0.83 (-0.91 - -0.74)*	-1.67 (-1.97 - -1.38)*	295.57 (221.12-367.82)	226.43 (172.32-286.49)	10427 (6915-13815)	9908 (7364-12771)	11202.12 (7472.92-14873.24)	6610.13 (4976.8-8442.11)	669907 (408668-933846)	485244 (346172-641768)
Singapore	-5.57 (-6.60 - -4.52)*	-5.29 (-6.49 - -4.08)*	107.49 (46.85-170.31)	18.8 (9.51-28.75)	2035 (881-3203)	1548 (782-2367)	2417.38 (1124.66-3728.21)	469.73 (259.71-686.85)	53058 (24832-81527)	39020 (21666-57028)
Slovakia	-3.57 (-4.06 - -3.07)*	-3.89 (-4.14 - -3.63)*	133.34 (73.38-194.23)	44.95 (34.03-57.12)	7593 (4181-11065)	4239 (3212-5394)	2988 (1745.06-4282.48)	923.84 (709.7-1150.76)	169937 (97756-244130)	83690 (63611-104611)
Slovenia	-4.87 (-5.82 - -3.92)*	-4.75 (-5.45 - -4.04)*	73.59 (41.03-108)	16.15 (11.85-20.82)	1772 (980-2620)	830 (601-1078)	1652.05 (961.74-2381.4)	380.75 (283.32-496.73)	38555 (22143-56547)	16547 (12290-21570)
Solomon Islands	-0.64 (-0.74 - -0.54)*	-0.77 (-0.88 - -0.66)*	435.27 (333.35-547.96)	360.85 (285.77-459.42)	559 (392-734)	1068 (821-1391)	11105.77 (8038.23-14428.1)	8813.39 (6860.11-11307.05)	24004 (15934-32919)	36607 (27092-47200)
Somalia	-0.98 (-1.05 - -0.92)*	-1.29 (-1.39 - -1.18)*	308.09 (218.68-396.02)	226.91 (164.76-293.69)	13813 (9011-19077)	21741 (14746-29014)	10546.16 (7282.26-14171.53)	7081.22 (5114.04-9224.97)	949053 (574218-1365736)	1384132 (886765-1874378)
South Africa	-0.82 (-1.25 - -0.38)*	-1.61 (-2.01 - -1.21)*	106.91 (78.2-138.3)	81.98 (59.78-105.37)	26186 (18806-33887)	33489 (24601-43242)	3897.51 (2742.17-5046.39)	2396.63 (1828.97-3078.39)	1335058 (890627-1765903)	1124060 (848996-1447167)
South Sudan	-0.31 (-0.42 - -0.21)*	-0.51 (-0.72 - -0.31)*	239.56 (168.25-314.36)	217.38 (159.87-288.44)	9695 (6759-13011)	12023 (8238-16331)	8583.53 (6081.85-11536.42)	7361.69 (5193.46-9853.66)	595662 (378496-847692)	735191 (489019-1019066)
Spain	-5.22 (-5.81 - -4.63)*	-4.60 (-5.10 - -4.10)*	42.53 (19.35-70.87)	8.17 (5.36-11.24)	22381 (10122-37501)	9933 (6443-13872)	889.61 (426.97-1407.78)	213.19 (138.76-295.55)	448132 (203893-726297)	200536 (131262-279629)
Sri Lanka	-3.30 (-3.98 - -2.61)*	-3.22 (-3.85 - -2.58)*	229.47 (197.28-260)	83.94 (45.45-139.94)	19860 (17041-22559)	19862 (10696-33072)	5158.56 (4451.35-5860.4)	1946.47 (1190.8-2980.02)	578452 (497977-661606)	492066 (298628-759708)
Sudan	-1.89 (-1.95 - -1.83)*	-2.50 (-2.57 - -2.43)*	333.14 (269.1-401.24)	189.38 (142.15-246.8)	40051 (29989-49588)	34719 (25726-45972)	10326.81 (7905.4-12722.49)	4748.13 (3558.76-6279.46)	2115616 (1391803-2820143)	1250305 (900192-1665434)
Suriname	-1.83 (-2.37 - -1.29)*	-1.73 (-2.16 - -1.31)*	125 (73.36-184.98)	69.71 (37.93-110.16)	319 (188-468)	413 (222-650)	3650.98 (2278.61-5163.3)	2130.22 (1290.31-3064.41)	11366 (7312-15701)	12617 (7505-18560)
Sweden	-6.75 (-7.67 - -5.82)*	-6.29 (-7.17 - -5.41)*	28.27 (7.78-53.03)	3.45 (1.08-6.35)	4681 (1274-8821)	911 (281-1703)	558.5 (171.31-1022.62)	78.4 (25.04-141.27)	83214 (23272-154303)	16656 (5052-30736)
Switzerland	-6.15 (-6.48 - -5.83)*	-5.41 (-5.67 - -5.16)*	49 (24.4-78.27)	7.05 (4.56-9.61)	5456 (2716-8768)	1581 (1014-2189)	980.73 (503.9-1513.24)	182.67 (119.16-257.09)	99719 (50184-156153)	31735 (20701-44264)
Syrian Arab Republic	-0.51 (-0.94 - -0.07)*	-1.03 (-1.47 - -0.59)*	148.47 (105.37-195.22)	127.9 (89.8-172.47)	8050 (5851-10705)	12836 (8883-17509)	3740.36 (2727.47-4935.04)	2690 (1916.7-3628.27)	316112 (218908-425496)	331227 (232187-455361)
Taiwan (Province of China)	-3.60 (-4.46 - -2.74)*	-3.00 (-3.50 - -2.50)*	73.6 (34.14-124.98)	24.17 (18.33-30.69)	9260 (4321-15660)	10525 (7923-13392)	1612.09 (769.53-2702.16)	607.83 (480.33-767.62)	241953 (116298-402652)	241685 (190897-301355)
Tajikistan	-1.48 (-1.84 - -1.12)*	-1.97 (-2.25 - -1.69)*	272.83 (213.16-329.95)	173.92 (136.95-215.59)	9135 (6704-11568)	8519 (6793-10690)	8033.66 (5814.58-10238.02)	4289.39 (3442.82-5352.37)	424615 (256072-595647)	318106 (236011-418360)
Thailand	-3.33 (-3.68 - -2.99)*	-3.29 (-3.48 - -3.10)*	152.69 (115.98-184.72)	53.81 (37.63-72.29)	46851 (36012-56396)	56974 (39744-76767)	4007.33 (3166.89-4800.06)	1408.8 (1065.25-1826.8)	1527847 (1208354-1853328)	1397292 (1049019-1821193)
Timor-Leste	-1.14 (-1.39 - -0.88)*	-2.12 (-2.37 - -1.86)*	275.03 (213.71-336.75)	193.07 (122.84-262.4)	1271 (806-1707)	1525 (1007-2050)	9484.96 (6540.62-12272.92)	4870.76 (3369.91-6427.76)	84872 (46347-120208)	51820 (36567-67861)
Togo	-0.50 (-0.68 - -0.33)*	-1.08 (-1.27 - -0.90)*	263.56 (201.47-322.49)	225.27 (168.91-291.25)	5314 (3712-6897)	8236 (5918-10832)	8588.79 (6155.14-10862.37)	6149.19 (4500.03-7964.26)	338019 (224328-454541)	364803 (255934-481244)
Tokelau	-1.01 (-1.30 - -0.72)*	-0.47 (-1.43 - 0.50)	28.26 (1.74-93.08)	20.39 (1.21-48.52)	0 (0-1)	0 (0-1)	744.25 (55.21-2328.79)	672 (88.75-1499.07)	10 (1-32)	9 (1-20)
Tonga	-1.65 (-1.94 - -1.36)*	-1.72 (-1.96 - -1.48)*	181.06 (137.74-220.21)	110.54 (65.55-153.63)	93 (70-115)	86 (51-120)	4570.91 (3449.94-5642.57)	2725.75 (1677.18-3813.9)	3140 (2327-4037)	2328 (1432-3257)
Trinidad and Tobago	-1.88 (-2.33 - -1.43)*	-1.52 (-1.93 - -1.10)*	112.55 (27.58-207.36)	63.21 (27.45-104.08)	831 (220-1513)	1165 (498-1934)	2736.73 (928.72-4788.48)	1719.63 (825.78-2736.94)	23758 (9085-41130)	30778 (14232-49146)
Tunisia	-1.44 (-1.71 - -1.16)*	-1.83 (-2.01 - -1.64)*	103.02 (75.64-131.35)	66.46 (44.65-93.25)	4635 (3416-5918)	7786 (5167-10961)	2708.02 (2013.53-3445.71)	1531.52 (1061.88-2109.5)	175251 (127617-230092)	191130 (130836-265008)
Turkmenistan	-0.47 (-1.03 - 0.08)	-0.93 (-1.50 - -0.36)*	118.51 (36.49-220.93)	104.51 (63.05-160.45)	2478 (858-4521)	3647 (2208-5590)	3379.92 (1186.24-6155.55)	2550.78 (1586.38-3759.53)	111160 (39793-211646)	106185 (65859-156775)
Tuvalu	-4.90 (-5.07 - -4.74)*	-5.36 (-5.54 - -5.17)*	299.78 (229.33-370.32)	63.93 (37.9-98.28)	19 (14-24)	6 (3-9)	8541.33 (6136.33-11002.25)	1604.44 (943.66-2457.82)	770 (494-1069)	169 (100-262)
Turkey	-2.02 (-2.44 - -1.59)*	-2.89 (-3.38 - -2.40)*	127.13 (96.36-164.83)	68.21 (52.17-85.51)	43000 (32462-54931)	57282 (43677-72185)	3607.88 (2725.49-4646.42)	1495.28 (1172.94-1857.97)	1656329 (1220024-2209387)	1316362 (1027409-1634604)
Uganda	-1.12 (-1.21 - -1.03)*	-1.45 (-1.63 - -1.27)*	225.88 (170.23-279.63)	160 (123.26-200.38)	23994 (16788-31183)	28861 (21434-36476)	7131.32 (5165.73-9015.88)	4556.24 (3499.32-5660.22)	1497137 (988580-2007601)	1516905 (1086069-1990273)
Ukraine	-2.68 (-3.12 - -2.23)*	-2.68 (-3.38 - -1.97)*	174.33 (96.04-252.68)	78.21 (45.26-122.09)	111820 (61255-162178)	61576 (35407-96212)	3526.91 (2030.96-5008.93)	1559.19 (918.56-2368.61)	2319356 (1305617-3327888)	1161823 (677951-1778250)
United Arab Emirates	-1.63 (-4.71 - 1.54)	-2.18 (-3.29 - -1.07)*	181.27 (135.94-232.95)	114.23 (85.2-145.03)	698 (526-891)	1892 (1386-2436)	4233.3 (3210.32-5435.38)	2255.67 (1706.89-2822.61)	29360 (22417-37937)	80008 (60569-99800)
United Kingdom	-5.54 (-5.75 - -5.33)*	-5.05 (-5.25 - -4.85)*	65.3 (32.06-104.53)	11.3 (7.42-15.5)	61023 (29667-98016)	16553 (10758-22842)	1349.67 (684.31-2115.21)	278.5 (190.01-373.51)	1169979 (573626-1849869)	332998 (220754-451150)
United Republic of Tanzania	-0.96 (-1.08 - -0.85)*	-1.69 (-1.80 - -1.59)*	222.97 (151.2-278.88)	165.47 (130.46-207.13)	40808 (24039-54204)	46786 (36548-57484)	8059.83 (5019.85-10400.55)	4772.29 (3746.66-5844.29)	2654018 (1381340-3671322)	2212437 (1611753-2890713)
United States of America	-5.22 (-5.82 - -4.63)*	-4.65 (-5.22 - -4.07)*	41.63 (18.08-69.72)	8.2 (4.12-12.77)	136249 (58537-229174)	50085 (24665-78678)	947.75 (434.04-1537.86)	224.4 (118.09-346.13)	2903557 (1293674-4773752)	1201982 (608699-1905698)
United States Virgin Islands	-2.32 (-2.84 - -1.80)*	-1.73 (-2.26 - -1.20)*	23.44 (1.59-61.23)	10.86 (4.96-17.39)	16 (1-41)	18 (8-30)	578.26 (83.92-1406.08)	319.71 (154.71-500.18)	502 (81-1187)	506 (237-804)
Uruguay	-3.49 (-3.77 - -3.21)*	-3.47 (-3.71 - -3.24)*	53.04 (21.17-87.74)	17.3 (6.88-29.38)	2014 (794-3347)	1069 (412-1821)	1253.71 (582.21-1981.57)	415.64 (179.09-704.06)	45662 (20147-73436)	21579 (8739-36885)
Uzbekistan	-0.64 (-1.04 - -0.25)*	-1.28 (-1.58 - -0.99)*	186.16 (129.65-245.95)	152.77 (112.84-197.48)	24032 (16359-32422)	32383 (24156-41753)	5242.66 (3501.82-7100.51)	3536.77 (2674.31-4527.64)	970241 (568147-1418756)	948807 (724290-1221185)
Vanuatu	-0.69 (-0.85 - -0.53)*	-0.72 (-0.93 - -0.51)*	396.29 (322.34-475.74)	321.2 (262.18-379.08)	231 (185-288)	477 (385-572)	10039.77 (8070.67-12402.18)	8039.26 (6553.84-9589.65)	9476 (7203-12092)	16332 (13010-19900)
Venezuela (Bolivarian Republic of)	-1.68 (-2.54 - -0.82)*	-1.76 (-2.73 - -0.79)*	73.4 (40.4-112.18)	42.28 (25.5-64.95)	7276 (4303-10723)	11878 (7069-18251)	1975.96 (1202.12-2896.6)	1123.08 (701.22-1674.51)	271296 (174208-386878)	320710 (198987-477428)
Viet Nam	-2.23 (-2.35 - -2.10)*	-2.81 (-2.93 - -2.69)*	231.42 (186.31-284.62)	117.31 (84.36-149.56)	94444 (75710-115507)	98693 (71006-126494)	6225.83 (4984.92-7504.53)	2618.71 (1944.21-3343.78)	3413683 (2628500-4170742)	2435419 (1791945-3131544)
Yemen	-1.56 (-1.71 - -1.41)*	-2.16 (-2.32 - -2.00)*	308.97 (234.66-387.78)	193.38 (141.09-257.92)	22079 (16252-28483)	25752 (19312-34477)	9350.53 (7227.64-11862.79)	4849.65 (3680.37-6432.23)	1303504 (895635-1799977)	1002611 (774648-1315689)
Zambia	-0.68 (-0.79 - -0.57)*	-1.38 (-1.45 - -1.32)*	233.13 (172.7-292.76)	188.79 (138.63-239.54)	11142 (6878-14989)	13624 (9805-17718)	7814.88 (5154.65-10087.7)	5092.56 (3738.45-6522.51)	718107 (394758-1031646)	630918 (437603-844737)
Zimbabwe	0.62 (0.20 - 1.04)*	0.59 (0.29 - 0.88)*	176.39 (127.48-222.64)	212.11 (159.92-271)	8581 (5886-10932)	15041 (10754-19902)	5091.93 (3578.78-6395)	6127.39 (4472.58-8033.07)	456264 (297639-601488)	690980 (467369-946021)
ASMR, age-standardized mortality rate; DALYs, disability-adjusted life years; ASDR, age-standardized disability-adjusted life year rate; AAPC, average annual percentage change; UI, uncertainty interval; CI, confidence interval, *,P < 0.05.
